# Supplementary material for: Investigation of Cytotoxic T Lymphocyte Function during Allorejection in the Anterior Chamber of the Eye
Source: Int J Mol Sci. 2020 Jun 30;21(13):4660. doi: 10.3390/ijms21134660 (PMC7369940; doi:10.3390/ijms21134660)
Supplement: Supplementary file 1 [file ijms-21-04660-s001.zip]

Archive with 6 entries (5 files):
- ijms-825492 suppl final/
- ijms-825492 suppl final/ijms-825492 suppl.pdf
- ijms-825492 suppl final/supplementary movie1.mp4
- ijms-825492 suppl final/supplementary movie2.mp4
- ijms-825492 suppl final/supplementary movie3.mp4
- ijms-825492 suppl final/supplementary movie4.mp4
